# Supplementary material for: Clinical Breakpoint of Apramycin to Swine Salmonella and Its Effect on Ileum Flora
Source: Int J Mol Sci. 2022 Jan 26;23(3):1424. doi: 10.3390/ijms23031424 (PMC8835974; doi:10.3390/ijms23031424)
Supplement: Supplementary file 1 [file ijms-23-01424-s001.zip]

Archive with 1 entries (1 files):
- ijms-1482036-supplementary.pdf
